# Supplementary material for: Green Solid Lipid Nanoparticles by Fatty Acid Coacervation: An Innovative Nasal Delivery Tool for Drugs Targeting Cerebrovascular and Neurological Diseases
Source: Pharmaceutics. 2024 Aug 8;16(8):1051. doi: 10.3390/pharmaceutics16081051 (PMC11360092; doi:10.3390/pharmaceutics16081051)
Supplement: Supplementary file 1 [file pharmaceutics-16-01051-s001.zip]

Archive with 1 entries (1 files):
- pharmaceutics-3112014-supplementary.pdf
